# Supplementary material for: Thiols as a marker of inflammatory bowel disease activity: a systematic review
Source: BMC Gastroenterol. 2023 Mar 28;23:94. doi: 10.1186/s12876-023-02711-9 (PMC10052829; doi:10.1186/s12876-023-02711-9)
Supplement: Supplementary file 1 — Additional file 1: Table S1. Studies Data. [file 12876_2023_2711_MOESM1_ESM.xlsx]

## Sheet: STUDIES DATA
Table S1: Studies Data
AUTHOR, YEAR	COUNTRY	CHARACTERIZATION OF THE POPULATION (PHENOTYPE AND DISEASE PHASE)	N DISEASE	N CONTROL HEALTHY	OUTCOMES	RESULTS
Baskol et al., 2008	Turkey	80 % (24) - LEVE 13,3% (4) - MOD 6,7% (2) - GRAVE	30 UC (16 ♂/14 ♀)	30 Healthy 17 ♂ 13 ♀	Serum levels of (Advanced oxidation protein productts) AOPP, T-SH (thiol total) marker of oxidative protein damage (OPD), MPO activity (marker of neutrophil activation) and MDA (marker of lipid peroxidation)	Serum levels of AOPP, T-SH, MPO, and MDA were found as increased in UC group compared with controls (P=0.004, 0.047, 0.001, and 0.001) Statistically significant positive correlation was only found between serum AOPP and MPO activity (P=0.012)
Akinci et al., 2016	Turkey	UC active 16 UC inactive 43 CD active 49 CD inactive69	177 IBD CD: 118 (51 ♀ / 67 ♂) UC: 59 (25 ♀ / 34 ♂)	30 Healthy 16 ♀/ 14 ♂	Serum levels thiol (native and total)/disulphide	Native thiol levels were significantly higher in the overall group with CD (427.85 ± 75.06 µmol/ L, p = 0.04) and the overall group of patients with UC (431.01 ± 75.62 µmol /L, p = 0.02) compared with the control group (407.25 ± 48.69 µmol/L) Disulphide was lower in CD (19.77 ±6.50 µmol/L, p = 0.01) compared with controls (23.87 ±7.96 µmol/L) Native and total thiol levels (442.50 ± 70.03, p = 0.0…
Yuksel et al., 2016	Turkey	-	61 IBD 36 UC 25 CD	64 Healthy	Serum levels: Tióis, PCR, WBC, ESR, disulphide reason disulphide/thiol native reason disulphide/thiol total	IBD, UC e CD, disulphide, disulphide/thiol native e disulphide/thiol total were higher compared to control (disulphide: 16,1 ± 3,7 µmol / L vs. 16,0 ± 3,2 µmol / L vs. 16,2 ± 4,3 µmol / L vs. 13,7 ± 3,7 µmol / L, p <0,05; reason disulphide / thiol native: 5,3 ± 1,5% vs. 5,1 ± 1,3% vs. 5,6 ± 1,6% vs. 4,0 ± 1,2%; p <0,05, disulphide / thiol total: 4,9 ± 1,2% vs. 4,7 ± 1,1% vs. 5,1 ± 1,4% vs 3,7 ± 1…
Neselioglu et al., 2018	Turkey	UC Remission: 20 (11 ♂ / 9 ♀) UC Active: 58 (38 ♂/ 20 ♀) (10: mild, 22: moderate, 26: severe)	78 RCU	58 Healthy: 37 ♂ 21 ♀	Serum levels native thiol, total thiol, disulphide Disulphide/native thiol percent ratio (index) Hb, Ht, PCR, ESR, Alb	Significant positive correlation: Thiol x Albumin native in Healthy - Remission - Active Significant Negative correlation: Thiol native - PCR - ESR in Healthy - Remission - Active Truelove witts X Thiol/TDH parameters and severity of UC Serum native thiol, total thiol, disulphide amounts and disulphide/native thiol percent ratio (index) were significantly lower (p = 0.003 for index ratio and p < …
Bourgonje et al., 2019	Netherlands	DC remission: 51 (HBI<5), Only female	51 DC	27 Healthy	Plasma free thiols in CD patients in clinical remission(HBI)	Plasma free thiol concentrations were significantly lower in patients with CD (n = 51) compared to healthy controls (n = 27) (14.7 ± 2.4 vs. 17.9 ± 1.8 mmol/g albumin; P < 0.001) Patients with CD with above-average free thiols had significantly lower CRP levels (median 1.4 [interquartile range] [0.4; 2.6] vs. 3.6 [0.6; 7.0] mg/L; P < 0.05) and BMI (23.6 ± 4.8 vs. 27.1 ± 5.2 kg/m2; P< 0.05) Univar…
Bourgonje et al., 2019a	Netherlands	Only female Active IBD divided in > ou < FC	78 IBD (40 < X < 38) 31 DC 47 RCU	50 Healthy controls	Serum free thiols (R-SH) Fecal calprotectin	76,7% IBD patients had IBD patients had clinically active disease ( HBI or SCCAI score>5) Serum levels of free thiols are markedly decreased in IBD Serum free thiol concentrations were significantly lower in both CD and UC as compared to healthy controls (19.4 ± 3.1and 17.8 ± 3.4 vs.21.1 ± 1.9 mol/g albumin, P < 0.001) Serum albumin- adjusted free thiol levels were significantly reduced in RCU as…
Neubauer et al., 2019	Poland	DC: 78,7% active disease UC: 42,3 % active disease	71 UC (31 ♀/40♂) 47 CD (23♀/24 ♂)	57 controls healthy (hospital staff) 27♀/30 ♂	Serum levels free thiols (FT) Serum levels uric acid (SUA) total antioxidant status (TAS) with reference to IBD phenotype, activity anemia (Hb level <12 g/dL in women and <13 g/dL in men (WHO)) ESR (erythrocyte sedimentation rate) Transferrin concentrations were used as a surrogate marker of nutritional status Treatment with azathioprine (AZA) and corticosteroids (CS) uric acid, thiol stress, and…	As compared with controls, thiol concentrations were significantly lower in patients with both CD and UC, regardless the disease activity There were no significant differences between CD and UC or patients with active and inactive disease FT association with IBD remained significant (p < 0.0001) following the adjustment for age, sex, smoking status, and transferrin (p = 0.003) However, in CD and …
Von Martels et al., 2020	Holanda	CD active: 70 70 patients with CD: 40 low FC levels [<200 µg/g] and 30 patients had elevated FC levels [>200 µg/g].	70 CD	-	Effect of riboflavin supplementation in CD low or high FC HBI, serum biomarkers of inflammation and redox status [plasma free thiols], and faecal microbiome taxonomical composition and functionality [fluorescent in situ hybridisation: FISH; and metagenomic shotgun sequencing: MGS], were analysed before and after riboflavin intervention	Riboflavin supplementation significantly decreased serum levels of inflammatory markers: CRP, ESR, platelets, and IL-2 In patients with low faecal calprotectin [FC] levels, IL-2 decreased, and in patients with high FC levels, C-reactive protein [CRP] was reduced and free thiols significantly increased after 3 weeks of riboflavin supplementation,. significant antioxidant effect was observed, as re…
